# Supplementary material for: Susceptibility Profile and Multiple Antibiotics Resistance of Escherichia coli, Klebsiella spp., and Enterococci from Small-Scale Cattle Farms in Tennessee
Source: Antibiotics (Basel). 2026 Feb 17;15(2):217. doi: 10.3390/antibiotics15020217 (PMC12937398; doi:10.3390/antibiotics15020217)
Supplement: Supplementary file 1 [file antibiotics-15-00217-s001.zip]

Archive with 1 entries (1 files):
- antibiotics-4099462-supplementary.pdf
